# Supplementary material for: White and gray matter alterations in bipolar I and bipolar II disorder subtypes compared with healthy controls – exploring associations with disease course and polygenic risk
Source: Neuropsychopharmacology. 2024 Feb 8;49(5):814–23. doi: 10.1038/s41386-024-01812-7 (PMC10948847; doi:10.1038/s41386-024-01812-7)
Supplement: Supplementary file 2 — Supplementary Table S1 [file 41386_2024_1812_MOESM2_ESM.xlsx]

## Sheet: Tabelle1
Table S1.
Cluster sizes and MNI coordinates of the peak voxel of all significant clusters, derived with the “cluster” tool implemented in FSL.
Fractional anisotropy
Analysis 1
Main effect of diagnosis (F-Test): HC vs. BD-I vs. BD-II
Cluster	ptfce-FWE	k	x	y	z
1	< .001	6714	10	31	6
2	0.024	181	16	-8	-1
3	0.039	84	-26	29	18
4	0.044	22	-27	34	8
5	0.043	19	-16	-26	0
6	0.046	5	-12	-1	4
7	0.046	3	-16	-7	1
Post-hoc t-test: BD-I < BD-II
1	0.006	6106	0	-13	25
2	0.044	192	-16	-7	1
3	0.049	37	-30	2	14
4	0.049	33	-26	-5	20
5	0.05	29	-21	-15	-2
6	0.05	18	-28	-5	21
7	0.05	3	-25	1	20
Post-hoc t-test: BD-I < HC
1	< .001	45712	11	32	-14
Post-hoc t-test: BD-II < HC
1	0.049	25	-16	-16	33
2	0.05	2	-16	-9	34
Analysis 2a
(1) Post-hoc t-test: BD-I < BD-II, additionally corrected for number of depressive episodes
1	0.004	6654	6	-18	25
2	0.046	163	10	31	-15
3	0.049	15	-16	-7	1
(2) Post-hoc t-test: BD-I < BD-II, additionally corrected for number of (hypo)manic episodes
1	0.005	7403	1	-12	25
2	0.042	386	-15	-8	-1
3	0.047	187	-27	7	17
4	0.047	82	16	-8	-2
5	0.05	3	12	-3	-2
(3) Post-hoc t-test: BD-I < BD-II, additionally corrected for number of psychiatric hospitalizations
1	0.003	16683	8	-19	26
(4) Post-hoc t-test: BD-I < BD-II, additionally corrected for time since first symptoms
1	0.007	6052	1	-12	25
2	0.045	285	-15	-8	-1
3	0.045	170	16	-8	-2
4	0.049	134	-30	2	13
5	0.048	41	17	7	9
6	0.05	7	-27	8	16
(5) Post-hoc t-test: BD-I < BD-II, additionally corrected for time since first psychiatric hospitalization
1	0.005	17880	6	-25	24
(6) Post-hoc t-test: BD-I < BD-II, additionally corrected for medication load
1	0.005	6185	0	-13	25
2	0.041	560	-16	-7	1
(7) Post-hoc t-test: BD-I < BD-II, additionally corrected for PRS for BD
1	0.02	3551	1	-12	25
2	0.032	828	-15	-8	-2
3	0.037	329	16	-8	-2
4	0.048	34	-27	-24	8
(8) Post-hoc t-test: BD-I < BD-II, additionally corrected for body mass index
1	0.038	307	1	-12	25
(9) Post-hoc t-test: BD-I < BD-II, additionally corrected for childhood maltreatment
1	0.005	15603	1	-12	25
2	0.031	1313	16	-8	-2
3	0.045	200	17	-44	14
4	0.048	65	28	-69	22
5	0.049	23	28	-56	19
6	0.049	15	-29	-70	1
7	0.05	15	26	-51	17
8	0.05	9	24	21	-9
9	0.05	3	13	-38	8
10	0.05	2	34	3	-14
(10) Post-hoc t-test: BD-I < BD-II, additionally corrected for lifetime psychotic symptoms
1	0.013	4099	-6	-24	24
2	0.036	760	-15	-8	-2
3	0.046	159	-26	-64	13
4	0.046	80	17	-8	-2
5	0.048	38	28	32	7
6	0.047	33	-28	11	14
7	0.05	18	1	-35	19
8	0.05	13	-14	9	5
9	0.05	2	-2	-40	13
Analysis 2b
(1) Positive association with time since first psychiatric hospitalization
1	0.021	3592	12	-1	0
2	0.041	782	-13	-5	-1
3	0.05	71	-24	21	3
4	0.048	36	33	6	-9
5	0.05	17	-26	33	6
6	0.05	2	12	-33	25
Radial diffusivity
Analysis 1
Main effect of diagnosis (F-Test): HC vs. BD-I vs. BD-II, corrected for age, sex, TIV and scanner settings
Cluster	ptfce-FWE	k	x	y	z
1	0.001	9311	-1	22	15
2	0.018	1410	-16	-7	2
Post-hoc t-test: BD-I > BD-II, corrected for age, sex, TIV and scanner settings
1	0.028	1970	1	-12	25
Post-hoc t-test: BD-I > HC, corrected for age, sex, TIV and scanner settings
1	0.001	36957	-8	30	0
Analysis 2a
(1) Post-hoc t-test: BD-I > BD-II, additionally corrected for number of depressive episodes
1	0.035	737	8	-19	26
2	0.043	477	11	26	15
3	0.05	1	-6	13	23
(2) Post-hoc t-test: BD-I > BD-II, additionally corrected for number of (hypo)manic episodes
1	0.042	379	8	-19	26
(3) Post-hoc t-test: BD-I > BD-II, additionally corrected for number of psychiatric hospitalizations
1	0.027	3891	8	-23	25
2	0.05	12	17	-44	14
(4) Post-hoc t-test: BD-I > BD-II, additionally corrected for time since first symptoms
1	0.03	1703	8	-19	26
2	0.049	79	-7	-4	27
(5) Post-hoc t-test: BD-I > BD-II, additionally corrected for time since first psychiatric hospitalization
1	0.023	5957	6	-26	23
(6) Post-hoc t-test: BD-I < BD-II, additionally corrected for medication load
1	0.026	2515	1	-12	25
(7) Post-hoc t-test: BD-I < BD-II, additionally corrected for childhood adversity
1	0.026	1872	1	-12	25
Analysis 2b
(1) Negative association with time since first psychiatric hospitalitation
1	0.006	44851	43	9	14
2	0.045	368	53	-55	-2
3	0.049	36	52	-48	-13
4	0.05	26	50	-35	-10
5	0.05	12	43	-45	5
6	0.05	5	48	-53	-8
7	0.05	2	56	-19	-15
Mean diffusivity
Analysis 1
Main effect of diagnosis (F-Test): HC vs. BD-I vs. BD-II, corrected for age, sex, TIV and scanner settings
Cluster	ptfce-FWE	k	x	y	z
1	0.012	1481	-4	18	19
2	0.049	18	-13	31	-7
3	0.046	10	-18	-32	31
4	0.047	8	17	0	7
5	0.049	7	-10	33	7
6	0.05	1	-10	26	-7
7	0.05	1	-11	28	-5
Post-hoc t-test: BD-I > HC, corrected for age, sex, TIV and scanner settings
1	0.008	20964	9	27	12
Analysis 2b
(1) Negative association with time since first psychiatric hospitalitation
1	0.003	56027	52	-4	19
Axial diffusivity
Analysis 2b
(1) Negative association with time since first psychiatric hospitalitation
1	0.009	7621	32	-39	34
2	0.018	1718	25	35	2
3	0.023	729	-17	-20	58
4	0.047	169	34	-59	37
5	0.035	139	-25	10	-12
6	0.045	117	-17	-38	37
7	0.047	105	-17	10	32
8	0.046	91	-41	-47	24
9	0.046	45	-36	-15	-10
10	0.047	30	-38	-7	34
11	0.047	29	-32	26	-11
12	0.047	29	-6	27	11
13	0.047	27	-34	-6	-11
14	0.049	26	38	-76	25
15	0.046	24	-31	-12	14
16	0.049	15	-8	-8	32
17	0.049	14	-12	31	-5
18	0.048	9	9	27	54
19	0.05	7	-34	-59	13
20	0.049	5	-40	-40	-10
21	0.05	2	-37	34	8
(2) Negative association with body mass index
1	0.032	440	22	-48	21
