# Supplementary material for: White and gray matter alterations in bipolar I and bipolar II disorder subtypes compared with healthy controls – exploring associations with disease course and polygenic risk
Source: Neuropsychopharmacology. 2024 Feb 8;49(5):814–23. doi: 10.1038/s41386-024-01812-7 (PMC10948847; doi:10.1038/s41386-024-01812-7)
Supplement: Supplementary file 3 — Supplementary Table S2 [file 41386_2024_1812_MOESM3_ESM.xlsx]

## Sheet: Tabelle1
Table S2.
Anatomical regions comprising the significant effects of the analyses based on the “JHU White-Matter Tractography Atlas”, as implemented in FSL.17–19 The numbers represent the (average) probability of all significant voxels being a member of the different labelled regions within the atlas, calculated with the FSL tool “atlasquery”.
Analysis/Region	Probability
Analysis 1
Main effect of diagnosis (F-Test): HC vs. BD-I vs. BD-II	FA	RD	MD
Anterior thalamic radiation L	0.61	0.83	-
Anterior thalamic radiation R	1.51	2.21	0.26
Corticospinal tract L	0.13	1.69	-
Corticospinal tract R	0.73	1.35	-
Cingulum (cingulate gyrus) L	0.66	0.43	0.34
Cingulum (cingulate gyrus) R	0.05	0.06	0.02
Forceps major of the corpus callosum	0.18	0.7	0.09
Forceps minor of the corpus callosum	8.86	5.13	10.26
Inferior fronto-occipital fasciculus L	0.29	0.17	-
Inferior fronto-occipital fasciculus R	0.7	0.65	-
Inferior longitudinal fasciculus L	0.03	0.14	-
Inferior longitudinal fasciculus R	-	0.12	-
Superior longitudinal fasciculus L	0.02	0.35	-
Superior longitudinal fasciculus R	0.25	0.37	0.03
Uncinate fasciculus L	0.13	0.02	-
Uncinate fasciculus R	0.09	0.13	-
Superior longitudinal fasciculus (temporal part) L	-	0.07	-
Superior longitudinal fasciculus (temporal part) R	0.06	0.1	-
Post-hoc t-test: BD-I < BD-II	FA	RD	MD
Anterior thalamic radiation L	1.94	0.06	-
Anterior thalamic radiation R	0.72	0.02	-
Corticospinal tract L	0.25	-	-
Corticospinal tract R	0.1	-	-
Cingulum (cingulate gyrus) L	1.13	0.7	-
Cingulum (cingulate gyrus) R	0.08	0.01	-
Cingulum (hippocampus) L	0.03	-	-
Forceps major of the corpus callosum	1.14	-	-
Forceps minor of the corpus callosum	10.39	9.12	-
Inferior fronto-occipital fasciculus L	0.96	-	-
Inferior fronto-occipital fasciculus R	0.94	-	-
Inferior longitudinal fasciculus L	0.14	-	-
Superior longitudinal fasciculus L	0.07	0.02	-
Uncinate fasciculus L	0.39	-	-
Uncinate fasciculus R	0.11	-	-
Superior longitudinal fasciculus (temporal part) L	0.01	-	-
Post-hoc t-test: BD-I < HC	FA	RD	MD
Anterior thalamic radiation L	1.47	1.75	1.57
Anterior thalamic radiation R	1.2	1.4	1.73
Corticospinal tract L	0.88	0.96	1.5
Corticospinal tract R	1.02	1.15	1.41
Cingulum (cingulate gyrus) L	0.57	0.64	0.27
Cingulum (cingulate gyrus) R	0.03	0.09	0.05
Cingulum (hippocampus) L	0.02	0.01	-
Cingulum (hippocampus) R	0.02	0.03	0.01
Forceps major of the corpus callosum	1.13	0.97	0.53
Forceps minor of the corpus callosum	2.46	2.53	3.37
Inferior fronto-occipital fasciculus L	1.68	1.63	0.31
Inferior fronto-occipital fasciculus R	1.69	1.75	1.4
Inferior longitudinal fasciculus L	0.91	0.9	0.05
Inferior longitudinal fasciculus R	0.77	0.86	0.81
Superior longitudinal fasciculus L	1.65	1.36	1.83
Superior longitudinal fasciculus R	1.51	2.03	2.66
Uncinate fasciculus L	0.54	0.51	0.17
Uncinate fasciculus R	0.3	0.32	0.16
Superior longitudinal fasciculus (temporal part) L	0.72	0.49	0.64
Superior longitudinal fasciculus (temporal part) R	0.51	0.74	0.88
Post-hoc t-test: BD-II < HC	FA	RD	MD
Keine Ergebnisse mit JHU White-Matter Tractography Atlas
Analysis 2a
(1) Post-hoc t-test: BD-I < BD-II, additionally corrected for number of depressive episodes	FA	RD	MD
Anterior thalamic radiation L	1.2	0.03	-
Anterior thalamic radiation R	0.66	0.02	-
Corticospinal tract L	0.19	-	-
Corticospinal tract R	0.08	-	-
Cingulum (cingulate gyrus) L	1.1	0.39	-
Cingulum (cingulate gyrus) R	0.07	0.01	-
Cingulum (hippocampus) L	0.03	-	-
Forceps major of the corpus callosum	1.04	-	-
Forceps minor of the corpus callosum	9.79	9.71	-
Inferior fronto-occipital fasciculus L	0.91	-	-
Inferior fronto-occipital fasciculus R	0.87	-	-
Inferior longitudinal fasciculus L	0.12	-	-
Superior longitudinal fasciculus L	0.05	-	-
Uncinate fasciculus L	0.38	-	-
Uncinate fasciculus R	0.14	-	-
Superior longitudinal fasciculus (temporal part) L	0.01	-	-
(2) Post-hoc t-test: BD-I < BD-II, additionally corrected for number of (hypo)manic episodes	FA	RD	MD
Anterior thalamic radiation L	1.61	0.02	-
Anterior thalamic radiation R	0.61	0.02	-
Corticospinal tract L	0.61	-	-
Corticospinal tract R	0.32	-	-
Cingulum (cingulate gyrus) L	0.91	-	-
Cingulum (cingulate gyrus) R	0.09	-	-
Cingulum (hippocampus) R	0.03	-	-
Forceps major of the corpus callosum	1.64	-	-
Forceps minor of the corpus callosum	8.5	-	-
Inferior fronto-occipital fasciculus L	0.77	-	-
Inferior fronto-occipital fasciculus R	0.7	-	-
Inferior longitudinal fasciculus L	0.09	-	-
Inferior longitudinal fasciculus R	0.01	-	-
Superior longitudinal fasciculus L	0.1	-	-
Uncinate fasciculus L	0.33	-	-
Uncinate fasciculus R	0.06	-	-
Superior longitudinal fasciculus (temporal part) L	0.02	-	-
(3) Post-hoc t-test: BD-I < BD-II, additionally corrected for number of psychiatric hospitalizations	FA	RD	MD
Anterior thalamic radiation L	3.17	0.68	-
Anterior thalamic radiation R	2.44	0.46	-
Corticospinal tract L	1.12	0.01	-
Corticospinal tract R	0.97	0.03	-
Cingulum (cingulate gyrus) L	0.52	1.03	-
Cingulum (cingulate gyrus) R	0.05	0.05	-
Cingulum (hippocampus) L	0.02	0.01	-
Cingulum (hippocampus) R	0.02	-	-
Forceps major of the corpus callosum	0.91	0.43	-
Forceps minor of the corpus callosum	4.48	10.83	-
Inferior fronto-occipital fasciculus L	1.64	0.21	-
Inferior fronto-occipital fasciculus R	1.26	0.02	-
Inferior longitudinal fasciculus L	0.17	0.12	-
Inferior longitudinal fasciculus R	0.01		-
Superior longitudinal fasciculus L	0.14	0.03	-
Superior longitudinal fasciculus R	0.19		-
Uncinate fasciculus L	0.94	0.04	-
Uncinate fasciculus R	0.53		-
Superior longitudinal fasciculus (temporal part) L	0.04		-
Superior longitudinal fasciculus (temporal part) R	0.05		-
(4) Post-hoc t-test: BD-I < BD-II, additionally corrected for time since first symptoms	FA	RD	MD
Anterior thalamic radiation L	2.01	0.06	-
Anterior thalamic radiation R	1.35	0.02	-
Corticospinal tract L	0.35	-	-
Corticospinal tract R	0.13	-	-
Cingulum (cingulate gyrus) L	1.08	0.65	-
Cingulum (cingulate gyrus) R	0.08	0.01	-
Forceps major of the corpus callosum	1.06	-	-
Forceps minor of the corpus callosum	9.75	9.1	-
Inferior fronto-occipital fasciculus L	0.92	-	-
Inferior fronto-occipital fasciculus R	0.91	-	-
Inferior longitudinal fasciculus L	0.13	-	-
Superior longitudinal fasciculus L	0.08	0.03	-
Uncinate fasciculus L	0.37	-	-
Uncinate fasciculus R	0.1	-	-
Superior longitudinal fasciculus (temporal part) L	0.01	-	-
(5) Post-hoc t-test: BD-I < BD-II, additionally corrected for time since first psychiatric hospitalization	FA	RD	MD
Anterior thalamic radiation L	3.23	0.66	-
Anterior thalamic radiation R	2.58	0.02	-
Corticospinal tract L	1.48	0.37	-
Corticospinal tract R	1.01	0.05	-
Cingulum (cingulate gyrus) L	0.49	1.12	-
Cingulum (cingulate gyrus) R	0.03	0.08	-
Cingulum (hippocampus) L	0.05	-	-
Cingulum (hippocampus) R	0.01	0.07	-
Forceps major of the corpus callosum	1.06	1.67	-
Forceps minor of the corpus callosum	4.12	7.28	-
Inferior fronto-occipital fasciculus L	1.97	0.37	-
Inferior fronto-occipital fasciculus R	1.26	0.01	-
Inferior longitudinal fasciculus L	0.51	0.18	-
Inferior longitudinal fasciculus R	0.01	-	-
Superior longitudinal fasciculus L	0.15	0.08	-
Superior longitudinal fasciculus R	0.1	0.03	-
Uncinate fasciculus L	0.84	0.06	-
Uncinate fasciculus R	0.5	-	-
Superior longitudinal fasciculus (temporal part) L	0.04	-	-
Superior longitudinal fasciculus (temporal part) R	0.03	-	-
(6) Post-hoc t-test: BD-I < BD-II, additionally corrected for medication load	FA	RD	MD
Anterior thalamic radiation L	1.63	0.52	-
Anterior thalamic radiation R	0.64	0.01	-
Corticospinal tract L	0.39	0.03	-
Corticospinal tract R	0.1	-	-
Cingulum (cingulate gyrus) L	1.1	0.87	-
Cingulum (cingulate gyrus) R	0.07	0.01	-
Cingulum (hippocampus) L	0.03	-	-
Forceps major of the corpus callosum	1.19	-	-
Forceps minor of the corpus callosum	10.39	12.44	-
Inferior fronto-occipital fasciculus L	0.31	0.06	-
Inferior fronto-occipital fasciculus R	0.86	-	-
Inferior longitudinal fasciculus L	0.14	-	-
Superior longitudinal fasciculus L	0.1	0.04	-
Uncinate fasciculus L	0.07	-	-
Uncinate fasciculus R	0.09	-	-
Superior longitudinal fasciculus (temporal part) L	0.02	-	-
(7) Post-hoc t-test: BD-I < BD-II, additionally corrected for PRS for BD	FA	RD	MD
Anterior thalamic radiation L	3.36	-	-
Anterior thalamic radiation R	1.29	-	-
Corticospinal tract L	1.21	-	-
Corticospinal tract R	0.64	-	-
Cingulum (cingulate gyrus) L	0.95	-	-
Cingulum (cingulate gyrus) R	0.07	-	-
Forceps major of the corpus callosum	0.07	-	-
Forceps minor of the corpus callosum	10.94	-	-
Inferior fronto-occipital fasciculus L	0.17	-	-
Inferior fronto-occipital fasciculus R	0.01	-	-
Superior longitudinal fasciculus L	0.17	-	-
Uncinate fasciculus L	0.06	-	-
Superior longitudinal fasciculus (temporal part) L	0.03	-	-
(8) Post-hoc t-test: BD-I < BD-II, additionally corrected for body mass index	FA	RD	MD
Anterior thalamic radiation L	0.0244	-	-
(9) Post-hoc t-test: BD-I < BD-II, additionally corrected for childhood maltreatment	FA	RD	MD
Anterior thalamic radiation L	3	0.07	-
Anterior thalamic radiation R	1.97	0.02	-
Corticospinal tract L	1.19	0.03	-
Corticospinal tract R	0.58	-	-
Cingulum (cingulate gyrus) L	0.55	0.55	-
Cingulum (cingulate gyrus) R	0.05	0.01	-
Cingulum (hippocampus) L	0.02	-	-
Cingulum (hippocampus) R	0.01	-	-
Forceps major of the corpus callosum	0.77	9.24	-
Forceps minor of the corpus callosum	4.66	-	-
Inferior fronto-occipital fasciculus L	1.54	-	-
Inferior fronto-occipital fasciculus R	0.58	-	-
Inferior longitudinal fasciculus L	0.2	-	-
Inferior longitudinal fasciculus R	0.01	-	-
Superior longitudinal fasciculus L	0.15	0.04	-
Superior longitudinal fasciculus R	1.58	-	-
Uncinate fasciculus L	0.9	-	-
Uncinate fasciculus R	0.12	-	-
Superior longitudinal fasciculus (temporal part) L	0.04	-	-
Superior longitudinal fasciculus (temporal part) R	0.49	-	-
(10) Post-hoc t-test: BD-I < BD-II, additionally corrected for lifetime psychotic symptoms	FA	RD	MD
Anterior thalamic radiation L	2.13	-	-
Anterior thalamic radiation R	1.08	-	-
Corticospinal tract L	0.86	-	-
Corticospinal tract R	0.15	-	-
Cingulum (cingulate gyrus) L	0.84	-	-
Cingulum (cingulate gyrus) R	0.08	-	-
Forceps major of the corpus callosum	0.53	-	-
Forceps minor of the corpus callosum	11.22	-	-
Inferior fronto-occipital fasciculus L	0.2	-	-
Inferior fronto-occipital fasciculus R	0.32	-	-
Inferior longitudinal fasciculus L	0.06	-	-
Superior longitudinal fasciculus L	0.23	-	-
Uncinate fasciculus L	0.05	-	-
Uncinate fasciculus R	0.02	-	-
Superior longitudinal fasciculus (temporal part) L	0.06	-	-
Analysis 2b
(1) Association with time since first psychiatric hospitalization
Anterior thalamic radiation L	4.05	1.67	1.07
Anterior thalamic radiation R	4.9	1.18	0.94
Corticospinal tract L	0.02	0.48	0.54
Corticospinal tract R	3.28	0.84	0.62
Cingulum (cingulate gyrus) L	-	0.18	0.4
Cingulum (cingulate gyrus) R	-	0.08	0.03
Cingulum (hippocampus) R	-	0.05	0.12
Forceps major of the corpus callosum	-	0.83	0.76
Forceps minor of the corpus callosum	0.01	1.27	1.72
Inferior fronto-occipital fasciculus L	0.69	1.41	1.57
Inferior fronto-occipital fasciculus R	2.05	1.77	1.64
Inferior longitudinal fasciculus L	-	1.12	1.25
Inferior longitudinal fasciculus R	0.02	0.9	0.96
Superior longitudinal fasciculus L	0.08	1.38	1.62
Superior longitudinal fasciculus R	1.6	1.46	1.7
Uncinate fasciculus L	0.32	0.48	0.46
Uncinate fasciculus R	0.53	0.34	0.3
Superior longitudinal fasciculus (temporal part) L	0.02	0.54	0.67
Superior longitudinal fasciculus (temporal part) R	0.44	0.47	0.57
