# Supplementary material for: White and gray matter alterations in bipolar I and bipolar II disorder subtypes compared with healthy controls – exploring associations with disease course and polygenic risk
Source: Neuropsychopharmacology. 2024 Feb 8;49(5):814–23. doi: 10.1038/s41386-024-01812-7 (PMC10948847; doi:10.1038/s41386-024-01812-7)
Supplement: Supplementary file 4 — Supplementary Table S4 [file 41386_2024_1812_MOESM4_ESM.xlsx]

## Sheet: Tabelle1
Table S4. Difference between BD-I and BD-II in fractional anisotropy and radial diffusivity, corrected for different types of medication.
Cluster sizes and MNI coordinates of the peak voxel of all significant clusters, derived with the “cluster” tool implemented in FSL.
Fractional anisotropy
(1) Post-hoc t-test: BD-I < BD-II, additionally corrected for antidepressants
1	0.007	7391	5	-25	24
2	0.027	1195	16	-8	-2
3	0.029	960	-16	-7	1
4	0.049	32	-14	10	4
(2) Post-hoc t-test: BD-I < BD-II, additionally corrected for anticonvulsants
1	0.005	6544	1	-12	25
2	0.04	336	-16	-7	1
3	0.045	178	-30	2	13
4	0.046	57	16	-8	-2
5	0.047	28	-27	8	17
(3) Post-hoc t-test: BD-I < BD-II, additionally corrected for neuroleptica
1	0.005	11817	-6	-24	24
2	0.018	3714	-15	-8	-2
3	0.021	3584	17	-8	-2
4	0.045	259	-10	-30	13
(4) Post-hoc t-test: BD-I < BD-II, additionally corrected for lithium
1	0.002	32737	-4	-26	23
Radial diffusivity
(1) Post-hoc t-test: BD-I < BD-II, additionally corrected for antidepressants
1	0.029	2017	1	-12	25
2	0.048	110	15	2	33
3	0.049	64	18	-38	28
4	0.049	18	11	0	29
(2) Post-hoc t-test: BD-I < BD-II, additionally corrected for anticonvulsants
1	0.023	2891	1	-12	25
2	0.048	205	17	-38	27
3	0.049	71	-18	-42	26
(3) Post-hoc t-test: BD-I < BD-II, additionally corrected for neuroleptics
1	0.019	6734	-4	-26	23
2	0.05	29	-13	9	28
3	0.05	24	-19	-56	42
4	0.05	22	-18	1	38
5	0.05	12	-18	-48	45
(4) Post-hoc t-test: BD-I < BD-II, additionally corrected for lithium
1	0.009	19264	9	-21	26
2	0.047	100	17	-8	-2
3	0.049	13	17	6	9
Anatomical regions comprising the significant effects of the analyses based on the “JHU White-Matter Tractography Atlas”, as implemented in FSL.17–19 The numbers represent the (average) probability of all significant voxels being a member of the different labelled regions within the atlas, calculated with the FSL tool “atlasquery”.
(1) Post-hoc t-test: BD-I < BD-II, additionally corrected for antidepressants
Analysis/Region		FA		RD
Anterior thalamic radiation L		2.17		0.06
Anterior thalamic radiation R		2.69		0.02
Corticospinal tract L		0.64		0.03
Corticospinal tract R		0.79		0.03
Cingulum (cingulate gyrus) L		0.83		0.69
Cingulum (cingulate gyrus) R		0.06		0.05
Cingulum (hippocampus) L		0.07		.
Forceps minor of the corpus callosum		7.6		8.64
Forceps major of the corpus callosum		0.99		-
Inferior fronto-occipital fasciculus L		1.36		-
Inferior fronto-occipital fasciculus R		0.84		-
Inferior longitudinal fasciculus L		0.58		-
Superior longitudinal fasciculus L		0.11		0.04
Superior longitudinal fasciculus R		0.01		-
Uncinate fasciculus L		0.3		-
Uncinate fasciculus R		0.18
Superior longitudinal fasciculus (temporal part) L		0.02		-
(2) Post-hoc t-test: BD-I < BD-II, additionally corrected for anticonvulsants
		FA		RD
Anterior thalamic radiation L		2.05		0.5325
Anterior thalamic radiation R		0.777		0.013
Corticospinal tract L		0.3455		0.0208
Corticospinal tract R		0.1071		0.0338
Cingulum (cingulate gyrus) L		1.074		0.8104
Cingulum (cingulate gyrus) R		0.0751		0.0701
Cingulum (hippocampus) L		0.0386		-
Forceps minor of the corpus callosum		9.9735		10.9169
Forceps major of the corpus callosum		1.0585		-
Inferior fronto-occipital fasciculus L		0.9382		0.0857
Inferior fronto-occipital fasciculus R		0.8808		-
Inferior longitudinal fasciculus L		0.1336		-
Superior longitudinal fasciculus L		0.1049		0.0312
Uncinate fasciculus L		0.3863		0.0364
Uncinate fasciculus R		0.1026		-
(3) Post-hoc t-test: BD-I < BD-II, additionally corrected for neuroleptics
		FA		RD
Anterior thalamic radiation L		1.9648		0.5443
Anterior thalamic radiation R		2.6208		0.7295
Corticospinal tract L		1.0125		0.0864
Corticospinal tract R		0.8709		0.058
Cingulum (cingulate gyrus) L		0.4949		0.9841
Cingulum (cingulate gyrus) R		0.0546		0.0727
Cingulum (hippocampus) L		0.0473		-
Cingulum (hippocampus) R		0.0461		0.0727
Forceps minor of the corpus callosum		4.9539		11.1614
Forceps major of the corpus callosum		0.6038		1.5409
Inferior fronto-occipital fasciculus L		1.796		0.1977
Inferior fronto-occipital fasciculus R		2.0494		0.9989
Inferior longitudinal fasciculus L		0.4274		0.1182
Inferior longitudinal fasciculus R		0.4197		-
Superior longitudinal fasciculus L		0.1607		0.0511
Superior longitudinal fasciculus R		0.0943		-
Uncinate fasciculus L		0.8203		0.0386
Uncinate fasciculus R		0.5682		0.2727
Superior longitudinal fasciculus (temporal part) L		0.0344		-
Superior longitudinal fasciculus (temporal part) R		0.0275		-
(4) Post-hoc t-test: BD-I < BD-II, additionally corrected for lithium
		FA		RD
Anterior thalamic radiation L		2.0725		1.6549
Anterior thalamic radiation R		1.8558		0.4924
Corticospinal tract L		0.9417		0.8932
Corticospinal tract R		0.8495		0.334
Cingulum (cingulate gyrus) L		0.3386		1.0274
Cingulum (cingulate gyrus) R		0.0359		0.0561
Cingulum (hippocampus) L		0.0296		-
Cingulum (hippocampus) R		0.0378		0.0544
Forceps major of the corpus callosum		1.2637		1.0446
Forceps minor of the corpus callosum		2.9644		4.6361
Inferior fronto-occipital fasciculus L		1.5923		1.6132
Inferior fronto-occipital fasciculus R		1.9121		0.9505
Inferior longitudinal fasciculus L		0.967		0.7708
Inferior longitudinal fasciculus R		0.4797		0.0377
Superior longitudinal fasciculus L		0.4963		0.3692
Superior longitudinal fasciculus R		1.3662		2.0168
Uncinate fasciculus L		0.6053		0.7155
Uncinate fasciculus R		0.3845		0.1715
Superior longitudinal fasciculus (temporal part) L		0.1994		0.1163
Superior longitudinal fasciculus (temporal part) R		0.3987		0.6013
