# Supplementary material for: White and gray matter alterations in bipolar I and bipolar II disorder subtypes compared with healthy controls – exploring associations with disease course and polygenic risk
Source: Neuropsychopharmacology. 2024 Feb 8;49(5):814–23. doi: 10.1038/s41386-024-01812-7 (PMC10948847; doi:10.1038/s41386-024-01812-7)
Supplement: Supplementary file 5 — Supplementary Table S5 [file 41386_2024_1812_MOESM5_ESM.xlsx]

## Sheet: Tabelle1
Table S5. Analyses on associations between clinical variables and diffusion tensor imaging metrics in BD-I and BD-II separately
a. Associations between clinical variables and fractional anisotropy
	BD-I		BD-II
Variable	Negative	Positive	Negative	Positive
Number of depressive episodes	ptfce-FWE=.015, rSpearman-Rho= -.318, β=-.551, k=3663 voxels in 12 clusters, peak voxel of largest cluster: x=16, y=-34, z=29	ptfce-FWE=.303	ptfce-FWE=.018, rSpearman-Rho =-.427, β=-.633, k=4265 voxels in 6 clusters, peak voxel of largest cluster: x=20, y=41, z=14	ptfce-FWE=.937
Number of (hypo-) manic episodes	ptfce-FWE=.018, rSpearman-Rho= -.413, β=-.490, k=3608 voxels in 5 clusters, peak voxel of largest cluster: x=8, y=-25, z=25	ptfce-FWE=.585	ptfce-FWE=.031, rSpearman-Rho= -.480, β=-.464, k=883 voxels in 1 cluster, peak voxel of largest cluster: x=-22, y=35, z=4	ptfce-FWE=.966
Number of psychiatric hospitalizations	ptfce-FWE=.895	ptfce-FWE=.166	ptfce-FWE=.684	ptfce-FWE=.369
Time since first psychiatric hospitalization	ptfce-FWE=.959	ptfce-FWE=.079	ptfce-FWE=.115	ptfce-FWE=.896
Time since first symptoms	ptfce-FWE=.739	ptfce-FWE=.197	ptfce-FWE=.120	ptfce-FWE=.897
Psychotic Symptoms (yes vs. no)a	ptfce-FWE=.353		ptfce-FWE=.196
Medication Load	ptfce-FWE=.530	ptfce-FWE=.288	ptfce-FWE=.395	ptfce-FWE=.778
PRS-CS-auto (φ=1.29×10-4) for BD	ptfce-FWE=.921	ptfce-FWE=.128	ptfce-FWE=.441	ptfce-FWE=.593
Childhood Adversityb	ptfce-FWE=.185	ptfce-FWE=.732	ptfce-FWE=.183	ptfce-FWE=.981
Body Mass Index	ptfce-FWE=.680	ptfce-FWE=.580	ptfce-FWE=.025	ptfce-FWE=.855
p-values are considered significant at p<.005, correcting for multiple testing by the Bonferroni procedure, aaccording to pairwise comparison (t-test) comparing patients with and without lifetime psychotic symptoms across both BD subtype groups, bmeasured by the childhood trauma questionnaire (CTQ). Abbreviations: BD=bipolar disorder, BD-I=bipolar disorder subtype I, BD-II=bipolar disorder subtyp…
b. Cluster sizes and MNI coordinates of the peak voxel of all significant clusters found in FA, RD, MD and AD, derived with the “cluster” tool implemented in FSL.
Fractional anisotropy
(1) Association with number of depressive episodes
(a) BD-I, negative association
1	0.015	2330	16	-34	29
2	0.047	312	-19	-26	35
3	0.046	268	29	-54	20
4	0.049	159	-33	-51	32
5	0.048	116	18	-43	7
6	0.045	114	-19	33	16
7	0.048	104	-20	-47	47
8	0.048	96	-27	-64	15
9	0.048	58	-23	-54	18
10	0.049	45	-20	-56	42
11	0.05	34	15	16	26
12	0.05	27	-17	-3	37
(b) BD-II, negative association
1	0.018	2232	20	41	14
2	0.033	1239	35	-39	31
3	0.039	557	37	-39	16
4	0.044	102	26	-21	46
5	0.048	89	41	-40	-7
6	0.049	46	39	-53	10
(2) Association with number of (hypo)manic episodes
(a) BD-I, negative association
1	0.018	2765	8	-25	25
2	0.046	431	-17	33	15
3	0.044	232	-29	-63	15
4	0.046	114	-24	-48	1
5	0.049	66	-20	-28	36
(b) BD-II, negative association
1	0.031	883	-22	35	4
Radial diffusivity
(1) Association with number of depressive episodes
(a) BD-I, positive association
1	0.033	2571	-6	-31	22
(5) Association with time since first psychiatric hospitalization
(a) BD-I, negative association
1	0.038	1146	31	-22	0
Mean diffusivity
(1) Association with number of depressive episodes
(a) BD-I, positive association
1	0.045	67	-8	-29	7
2	0.049	51	-19	-38	29
3	0.047	47	-13	-31	10
(5) Association with time since first psychiatric hospitalization
(a) BD-I, negative association
1	0.032	2256	37	-30	2
2	0.04	1716	-37	-19	-7
3	0.046	866	35	35	-1
4	0.042	665	27	19	2
5	0.044	648	49	-1	22
6	0.045	371	10	8	-6
7	0.046	232	-25	11	-12
8	0.05	60	33	-2	41
9	0.05	11	55	-28	-11
10	0.05	10	18	23	-13
11	0.05	7	32	-8	9
12	0.05	4	-31	8	-32
13	0.05	17	-37	7	-32
14	0.05	15	30	-5	16
15	0.05	11	55	-28	-11
16	0.05	10	18	23	-13
17	0.05	7	32	-8	9
18	0.05	4	-31	8	-32
19	0.05	3	55	-38	26
20	0.05	2	17	26	-16
c. Anatomical regions comprising the significant effects of the analyses based on the “JHU White-Matter Tractography Atlas”, as implemented in FSL.17–19
The numbers represent the (average) probability of all significant voxels being a member of the different labelled regions within the atlas, calculated with the FSL tool “atlasquery”.
(1) Association with number of depressive episodes
(a) BD-I	FA	RD	MD
Anterior thalamic radiation L	0.24	0.33	20.21
Anterior thalamic radiation R	0.03	0.05	-
Corticospinal tract L	1.19	1.93	-
Corticospinal tract R	0.45	0.07	-
Cingulum (cingulate gyrus) L	0.27	0.04	0.11
Cingulum (cingulate gyrus) R	0.01	0.02	-
Cingulum (hippocampus) R	0.09	-	-
Forceps major of the corpus callosum	1.65	1.83	-
Forceps minor of the corpus callosum	1.34	-	-
Inferior fronto-occipital fasciculus L	0.1	0.42	-
Inferior fronto-occipital fasciculus R	0.31	-	-
Inferior longitudinal fasciculus L	0.08	0.32	-
Inferior longitudinal fasciculus R	0.06	-	-
Superior longitudinal fasciculus L	0.43	0.1	-
Superior longitudinal fasciculus R	0.04	-	-
(b) BD-II	FA	RD	MD
Anterior thalamic radiation R	4.13	-	-
Corticospinal tract R	2.39	-	-
Cingulum (cingulate gyrus) R	0.02	-	-
Forceps minor of the corpus callosum	6.8	-	-
Inferior fronto-occipital fasciculus R	3.81	-	-
Inferior longitudinal fasciculus R	1.8	-	-
Superior longitudinal fasciculus R	9.31	-	-
Uncinate fasciculus R	0.54	-	-
Superior longitudinal fasciculus (temporal part) R	3.3	-	-
(2) Association with number of (hypo)manic episodes
(a) BD-I	FA	RD	MD
Anterior thalamic radiation L	0.25	-	-
Anterior thalamic radiation R	0.01	-	-
Corticospinal tract L	0.1	-	-
Corticospinal tract R	0.78	-	-
Cingulum (cingulate gyrus) L	0.47	-	-
Cingulum (cingulate gyrus) R	0.03	-	-
Cingulum (hippocampus) L	0.1	-	-
Forceps major of the corpus callosum	1.38	-	-
Forceps minor of the corpus callosum	7	-	-
Inferior fronto-occipital fasciculus L	0.46	-	-
Inferior longitudinal fasciculus L	0.23	-	-
Superior longitudinal fasciculus L	0.04	-	-
Uncinate fasciculus L	0.19	-	-
Superior longitudinal fasciculus (temporal part) L	0.01	-	-
(b) BD-II	FA	RD	MD
Anterior thalamic radiation L	11.43	-	-
Cingulum (cingulate gyrus) L	2.44	-	-
Forceps minor of the corpus callosum	24.31	-	-
Inferior fronto-occipital fasciculus L	9.17	-	-
Superior longitudinal fasciculus L	0.06	-	-
Uncinate fasciculus L	4.52	-	-
Superior longitudinal fasciculus (temporal part) L	0.01	-	-
(5) Association with time since first psychiatric hospitalization
(a) BD-I	FA	RD	MD
Anterior thalamic radiation L	-	-	0.76
Anterior thalamic radiation R	-	10.35	2.61
Corticospinal tract L	-	-	0.12
Corticospinal tract R	-	5.62	0.97
Cingulum (hippocampus) R	-	-	0.01
Forceps minor of the corpus callosum	-	0.02	0.04
Inferior fronto-occipital fasciculus L	-	-	3.52
Inferior fronto-occipital fasciculus R	-	6.43	5.2
Inferior longitudinal fasciculus L	-	-	2.33
Inferior longitudinal fasciculus R	-	1.48	2.82
Superior longitudinal fasciculus L	-	-	0.53
Superior longitudinal fasciculus R	-	0.07	2.22
Uncinate fasciculus L	-	0.01	0.74
Uncinate fasciculus R	-	-	1.14
Superior longitudinal fasciculus (temporal part) L	-	-	0.33
Superior longitudinal fasciculus (temporal part) R	-	0.05	0.89
