# Supplementary material for: White and gray matter alterations in bipolar I and bipolar II disorder subtypes compared with healthy controls – exploring associations with disease course and polygenic risk
Source: Neuropsychopharmacology. 2024 Feb 8;49(5):814–23. doi: 10.1038/s41386-024-01812-7 (PMC10948847; doi:10.1038/s41386-024-01812-7)
Supplement: Supplementary file 6 — Supplementary Table S6 [file 41386_2024_1812_MOESM6_ESM.xlsx]

## Sheet: Tabelle1
Table S6. Associations between clinical variables and GMV in BD-I and BD-II seperately
	BD-I		BD-II
Variable	Negative	Positive	Negative	Positive
Number of depressive episodes	ptfce-FWE=.114	ptfce-FWE=.841	ptfce-FWE=.106	ptfce-FWE=.051
Number of (hypo-) manic episodes	ptfce-FWE=.131	ptfce-FWE=.992	ptfce-FWE=.517	ptfce-FWE=.198
Number of psychiatric hospitalizations	ptfce-FWE=.420	ptfce-FWE=.939	ptfce-FWE=.177	ptfce-FWE=.889
Time since first psychiatric hospitalization	ptfce-FWE=.384	ptfce-FWE=.077	ptfce-FWE=.342	ptfce-FWE=.872
Time since first symptoms	ptfce-FWE=.113	ptfce-FWE=.376	ptfce-FWE=.137	ptfce-FWE=.565
Psychotic symptoms (yes vs. no)a	ptfce-FWE=.067		ptfce-FWE=.533
Medication Load	ptfce-FWE=.497	ptfce-FWE=.340	ptfce-FWE=.007, rSpearman-Rho=-.417, β=-.415, k=2368 voxels located in the left middle and superior temporal gyrus, temporal pole, peak voxel at x=-51, y=-3, z=-24;	ptfce-FWE=.999
			ptfce-FWE=.029, rSpearman-Rho=-.368, β=-.374, k=358 voxels located in the left insula, peak voxel at x=-34, y=0, z=20;
			ptfce-FWE=.034, rSpearman-Rho=-.400, β=-.362, k=198 voxels located in the right middle temporal gyrus, temporal pole, peak voxel at x=46, y=3, z=-22
PRS-CS-auto (φ=1.29×10-4) for BD	ptfce-FWE=.999	ptfce-FWE=.033, rSpearman-Rho=.190, β=.339, k=333 voxels located in the left and right superior motor area, peak voxel at x=-3, y=-18, z=56;	ptfce-FWE=.016, rSpearman-Rho=-.192, β=-.194, k=1692 voxels located in the bilateral putamen, pallidum, hippocampus, amygdala and left ventral striatum, peak voxel at x=-27, y=-2, z=-10	ptfce-FWE=.874
		ptfce-FWE=.049, rSpearman-Rho=.314, β=.382, k=26 voxels located in the left precuneus, peak voxel at x=-10, y=-48, z=39
Childhood adversityb	ptfce-FWE=.309	ptfce-FWE=.716	ptfce-FWE=.242	ptfce-FWE=.976
Body mass index	ptfce-FWE=.804	ptfce-FWE=.433	ptfce-FWE=.029, rSpearman-Rho=-.361., β=-.382, k=750 voxels located in the left cerebellum, peak voxel at x=--33, y=-46, z=-32;	ptfce-FWE=.640
p-values are considered significant at p<.005, correcting for multiple testing by the Bonferroni procedure, aaccording to pairwise comparison (t-test) comparing patients with and without lifetime psychotic symptoms across both BD subtype groups, bmeasured by the childhood trauma questionnaire (CTQ). Abbreviations: BD=bipolar disorder, BD-I=bipolar disorder subtype I, BD-II=bipolar disorder subtyp…
